# Supplementary material for: Analysis on Incidence and Mortality Trends and Age–Period–Cohort of Breast Cancer in Chinese Women from 1990 to 2019
Source: Int J Environ Res Public Health. 2023 Jan 1;20(1):826. doi: 10.3390/ijerph20010826 (PMC9820148; doi:10.3390/ijerph20010826)
Supplement: Supplementary file 1 [file ijerph-20-00826-s001.zip]

Archive with 1 entries (1 files):
- ijerph-2054271-supplementary.pdf
